# Supplementary material for: Examination of Diurnal Variation and Sex Differences in Hippocampal Neurophysiology and Spatial Memory
Source: eNeuro. 2022 Nov 8;9(6):ENEURO.0124-22.2022. doi: 10.1523/ENEURO.0124-22.2022 (PMC9668349; doi:10.1523/ENEURO.0124-22.2022)
Supplement: Extended Data Table 1-1 — Statistical summary. Download Table 1-1, XLSX file [file enu-eN-NWR-0124-22-s01.xlsx]

## Sheet: Sheet1
Table 1-1. Statistical summary
Figure	Outcome Measure	Data Structure	Statistical Test	Factors or post hoc comparisons	Test Statistics				Significance		EMM 95% Confidence Intervals
											Group	EMM	Lower	Upper
1D	Discrimination Index	normal	Two-way ANOVA	Time-of-day (TOD)	df =	1,50	F =	0.202	p =	0.655
				Sex	df =	1,50	F =	0.754	p =	0.389
				interaction (Sex*TOD)	df =	1,50	F =	13.667	p <	0.0001
			Post hoc (LSD)	day v night across sex
				male					p =	0.047	day	0.057	-0.066	0.181
											night	0.228	0.113	0.344
				female					p =	0.003	day	0.254	0.13	0.377
											night	-0.022	-0.146	0.101
2A	fEPSP slope	normal	Linear Mixed Model	Sex	df =	1132	F =	0.356	p =	0.552
				TOD	df =	1132	F =	0.001	p =	0.981
				Stimulation Intensity	df =	1545	F =	1380.74	p <	0.0001
				Sex*TOD	df =	1132	F =	0.002	p =	0.961
				Sex*Stimulation Intensity	df =	1545	F =	17.958	p <	0.0001
				TOD*Stimulation Intensity	df =	1545	F =	0.726	p =	0.394
				Sex*TOD*Stimulation Intensity	df =	1545	F =	0.134	p =	0.715
			Post hoc (LSD)	male v female at stim intensity:
				20					p =	0.893
				30					p =	0.834
				40					p =	0.691
				50					p =	0.538
				60					p =	0.389
				70					p =	0.298
				80					p =	0.213
				90					p =	0.189
				100					p =	0.164
				110					p =	0.16
				120					p =	0.154
				130					p =	0.109
				140					p =	0.118
				150					p =	0.079
				160					p =	0.054
				170					p =	0.064
				180					p =	0.041	male	0.638	0.548	0.729
											female	0.509	0.424	0.594
				190					p =	0.043	male	0.655	0.564	0.745
											female	0.526	0.441	0.611
				200					p =	0.035	male	0.677	0.585	0.77
											female	0.542	0.457	0.627
2C	fEPSP slope	normal	Three-way RM ANOVA	TOD	df =	1,30	F =	10.126	p =	0.003
				Sex	df =	1,30	F =	0.003	p =	0.96
				TOD*Sex	df =	1,30	F =	0.122	p =	0.729
				minute (min)	df =	9270	F =	4.2	p <	0.0001
				min*sex	df =	9270	F =	2.038	p =	0.035
				min*TOD	df =	9270	F =	1.057	p =	0.395
				min*sex*TOD	df =	9270	F =	1.321	p =	0.226
			Post hoc (LSD)	male v female at minute:
				51					p =	0.832
				52					p =	0.661
				53					p =	0.948
				54					p =	0.841
				55					p =	0.879
				56					p =	0.909
				57					p =	0.739
				58					p =	0.477
				59					p =	0.846
				60					p =	0.870
3C	sIPSC IEI	non-normal (log+1 transformed)	Generalized Estimating Equation (GEE)	sex	df =	1	χ2 =	2.367	p =	0.124
				TOD	df =	1	χ2 =	4.551	p =	0.033	day	78.050	70.5814	86.277
											night	87.491	84.842	90.243
				Sex*TOD	df =	1	χ2 =	1.693	p =	0.193
3E	sIPSC Amplitude	non-normal (log transformed)	GEE	sex	df =	1	χ2 =	1.179	p =	0.277
				TOD	df =	1	χ2 =	7.070	p =	0.008	day	41.697	37.5232	46.334
											night	36.066	35.4242	36.7198
				Sex*TOD	df =	1	χ2 =	0.553	p =	0.457
4C	mIPSC IEI	non-normal (log+1 transformed)	GEE	sex	df =	1	χ2 =	0.731	p =	0.392
				TOD	df =	1	χ2 =	0.093	p =	0.760
				Sex*TOD	df =	1	χ2 =	3.339	p =	0.068
4E	mIPSC Amplitude	non-normal (log transformed)	GEE	sex	df =	1	χ2 =	1.493	p =	0.222
				TOD	df =	1	χ2 =	0.281	p =	0.596
				Sex*TOD	df =	1	χ2 =	4.325	p =	0.038
			Post hoc (LSD)	day v night across sex
				male					p =	0.120
				female					p =	0.089
5C	sEPSC IEI	non-normal (log+1 transformed)	GEE	sex	df =	1	χ2 =	5.211	p =	0.022	male	469.002	426.661	515.535
											female	311.536	221.998	436.925
				TOD	df =	1	χ2 =	3.786	p =	0.052
				Sex*TOD	df =	1	χ2 =	3.341	p =	0.068
5E	sEPSC amplitude	non-normal (log transformed)	GEE	sex	df =	1	χ2 =	5.424	p =	0.020	male	23.578	23.111	24.060
											female	24.952	23.900	26.0435
				TOD	df =	1	χ2 =	0.799	p =	0.371
				Sex*TOD	df =	1	χ2 =	0.483	p =	0.487
Table 1-1. Statistical summary continued
Figure	Outcome Measure	Data Structure	Statistical Test	Factors or post hoc comparisons	Test Statistics				Significance		EMM 95% Confidence Intervals
											Group	EMM	Lower	Upper
6C	mEPSC IEI	non-normal (log+1 transformed)	GEE	sex	df =	1	χ2 =	0.365	p =	0.546
				TOD	df =	1	χ2 =	3.415	p =	0.065
				Sex*TOD	df =	1	χ2 =	5.286	p =	0.021
			Post hoc (LSD)	day v night across sex
				male					p =	0.002	day	552.605	466.874	656.448
											night	358.749	292.483	442.486
				female					p =	0.765
6E	mEPSC amplitude	non-normal (log transformed)	GEE	sex	df =	1	χ2 =	1.457	p =	0.227
				TOD	df =	1	χ2 =	2.071	p =	0.150
				Sex*TOD	df =	1	χ2 =	1.691	p =	0.194
7B	anterior action potentials	non-normal	Two-way RM ANOVA	TOD	df =	1, 64	F =	4.152	p =	0.046	day	8.354	6.746	9.962
											night	10.674	9.066	12.282
				current injection	df =	12, 768	F =	190.766	p <	0.0001
				TOD*current injection	df =	12, 768	F =	0.588	p =	0.853
7C	anterior baseline potentials	normal	Two-way ANOVA	TOD	df =	1, 62	F =	0.389	p =	0.535
				Sex	df =	1, 62	F =	0.322	p =	0.572
				Sex*TOD	df =	1, 62	T =	0.247	p =	0.621
7E	posterior action potentials	non-normal	Two-way RM ANOVA	TOD	df =	1, 56	F =	0.496	p =	0.484
				current injection	df =	12, 672	F =	103.765	p <	0.0001
				TOD*current injection	df =	12, 672	F =	4.081	p =	0.933
7F	posterior baseline potentials	normal	Two-way ANOVA	TOD	df =	1, 54	F =	4.256	p =	0.044	day	-70.103	-71.944	-68.262
											night	-67.513	-69.229	-65.797
				Sex	df =	1, 54	F =	0.482	p =	0.49
				Sex*TOD	df =	1, 54	F =	0.947	p =	0.335
8A	anterior action potentials (synaptic antagonists)	non-normal	Two-way RM ANOVA	TOD	df =	1,20	F =	0.007	p =	0.933
				current injection	df =	12240	F =	22.423	p <	0.0001
				TOD*current injection	df =	12240	F =	0.206	p =	0.998
8B	anterior baseline potentials	normal	Two-way ANOVA	TOD	df =	1,18	F =	0.018	p =	0.896
				Sex	df =	1,18	F =	0.02	p =	0.888
				Sex*TOD	df =	1,18	F =	0.348	p =	0.562
8D	posterior action potentials (synaptic antagonists)	non-normal	Two-way RM ANOVA	TOD	df =	1,26	F =	0.334	p =	0.569
				current injection	df =	12312	F =	55.993	p <	0.0001
				TOD*current injection	df =	12312	F =	0.247	p =	0.996
8E	posterior baseline potentials	normal	Two-way ANOVA	TOD	df =	1,24	F =	0	p =	0.999
				Sex	df =	1,24	F =	0.15	p =	0.702
				Sex*TOD	df =	1,24	F =	0	p =	0.983
1-1A	total exploration (sec)	normal	Two-way ANOVA	TOD	df =	1,50	F =	0.009	p =	0.926
				Sex	df =	1,50	F =	0.007	p =	0.936
				Sex*TOD	df =	1,50	F =	0.159	p =	0.692
1-1A	total exploration (sec)	normal	Pearson Chi-Square	distribution of high and low exploration times	df =	3	χ2 =	1.780	p =	0.619
1-1B	Discrimination Index	normal	Pearson Correlation	total exploration	df =	1, 52	r =	-0.053	p =	0.704
Anterior Membrane Properties
	Input Resistance (MΩ)	normal	Two-way ANOVA	TOD	df =	1,62	F =	0.04	p =	0.843
				Sex	df =	1,62	F =	0.002	p =	0.966
				Sex*TOD	df =	1,62	F =	0.633	p =	0.429
	Sag amplitude (mV)	normal	Two-way ANOVA	TOD	df =	1,62	F =	0.036	p =	0.851
				Sex	df =	1,62	F =	0.02	p =	0.889
				Sex*TOD	df =	1,62	F =	0.079	p =	0.78
	AP response slope	normal	Two-way ANOVA	TOD	df =	1,62	F =	0.086	p =	0.77
				Sex	df =	1,62	F =	0.002	p =	0.963
				Sex*TOD	df =	1,62	F =	0.143	p =	0.706
	max APs	normal	Two-way ANOVA	TOD	df =	1,62	F =	1.701	p =	0.197
				Sex	df =	1,62	F =	0.011	p =	0.915
				Sex*TOD	df =	1,62	F =	0	p =	0.983
	Imax (pA)	normal	Two-way ANOVA	TOD	df =	1,62	F =	0.006	p =	0.94
				Sex	df =	1,62	F =	0.588	p =	0.446
				Sex*TOD	df =	1,62	F =	0.047	p =	0.829
	Rheobase (pA)	normal	Two-way ANOVA	TOD	df =	1,51	F =	0.827	p =	0.367
				Sex	df =	1,51	F =	0.054	p =	0.816
				Sex*TOD	df =	1,51	F =	0.64	p =	0.427
	Amplitude (mV)	normal	Two-way ANOVA	TOD	df =	1,51	F =	2.765	p =	0.103
				Sex	df =	1,51	F =	1.785	p =	0.187
				Sex*TOD	df =	1,51	F =	1.837	p =	0.181
	Threshold (mV)	normal	Two-way ANOVA	TOD	df =	1,51	F =	0.002	p =	0.969
				Sex	df =	1,51	F =	1.088	p =	0.302
				Sex*TOD	df =	1,51	F =	0.076	p =	0.784
	Rise Time (ms)	normal	Two-way ANOVA	TOD	df =	1,51	F =	1.241	p =	0.27
				Sex	df =	1,51	F =	4.161	p =	0.047	male	0.295	0.281	0.308
											female	0.275	0.261	0.289
				Sex*TOD	df =	1,51	F =	0.452	p =	0.505
	Decay Time (ms)	normal	Two-way ANOVA	TOD	df =	1,51	F =	0.014	p =	0.907
				Sex	df =	1,51	F =	0.029	p =	0.865
				Sex*TOD	df =	1,51	F =	0.251	p =	0.618
	Half-Width (ms)	normal	Two-way ANOVA	TOD	df =	1,51	F =	0.029	p =	0.865
				Sex	df =	1,51	F =	1.193	p =	0.28
				Sex*TOD	df =	1,51	F =	0.36	p =	0.551
	fAHP (mV)	normal	Two-way ANOVA	TOD	df =	1,51	F =	0.041	p =	0.841
				Sex	df =	1,51	F =	0.888	p =	0.351
				Sex*TOD	df =	1,51	F =	0.02	p =	0.888
Table 1-1. Statistical summary continued
Figure	Outcome Measure	Data Structure	Statistical Test	Factors or post hoc comparisons	Test Statistics				Significance		EMM 95% Confidence Intervals
											Group	EMM	Lower	Upper
Anterior Membrane Properties cont.
	mAHP (mV)	normal	Two-way ANOVA	TOD	df =	1,51	F =	0.853	p =	0.36
				Sex	df =	1,51	F =	1.728	p =	0.195
				Sex*TOD	df =	1,51	F =	0.619	p =	0.435
	Peak Rise (ΔmV/Δms)	normal	Two-way ANOVA	TOD	df =	1,51	F =	1.213	p =	0.276
				Sex	df =	1,51	F =	3.421	p =	0.07
				Sex*TOD	df =	1,51	F =	1.994	p =	0.164
	Peak Fall (ΔmV/Δms)	normal	Two-way ANOVA	TOD	df =	1,51	F =	0.203	p =	0.655
				Sex	df =	1,51	F =	0.272	p =	0.604
				Sex*TOD	df =	1,51	F =	0.211	p =	0.648
Posterior Membrane Properties
	Input Resistance (MΩ)	normal	Two-way ANOVA	TOD	df =	1,54	F =	0.906	p =	0.345
				Sex	df =	1,54	F =	0.234	p =	0.631
				Sex*TOD	df =	1,54	F =	0.011	p =	0.916
	Sag amplitude (mV)	normal	Two-way ANOVA	TOD	df =	1,54	F =	1.561	p =	0.217
				Sex	df =	1,54	F =	0.098	p =	0.755
				Sex*TOD	df =	1,54	F =	0.018	p =	0.895
	AP response slope	normal	Two-way ANOVA	TOD	df =	1,54	F =	0.396	p =	0.532
				Sex	df =	1,54	F =	0.771	p =	0.384
				Sex*TOD	df =	1,54	F =	0	p =	0.989
	max APs	normal	Two-way ANOVA	TOD	df =	1,54	F =	0.811	p =	0.372
				Sex	df =	1,54	F =	0.676	p =	0.415
				Sex*TOD	df =	1,54	F =	1.062	p =	0.307
	Imax (pA)	normal	Two-way ANOVA	TOD	df =	1,54	F =	0.458	p =	0.501
				Sex	df =	1,54	F =	0.003	p =	0.956
				Sex*TOD	df =	1,54	F =	0.482	p =	0.49
	Rheobase (pA)	normal	Two-way ANOVA	TOD	df =	1,48	F =	1.571	p =	0.216
				Sex	df =	1,48	F =	0.007	p =	0.934
				Sex*TOD	df =	1,48	F =	2.011	p =	0.163
	Amplitude (mV)	normal	Two-way ANOVA	TOD	df =	1,48	F =	1.82	p =	0.184
				Sex	df =	1,48	F =	0.914	p =	0.344
				Sex*TOD	df =	1,48	F =	0.138	p =	0.712
	Threshold (mV)	normal	Two-way ANOVA	TOD	df =	1,48	F =	0.007	p =	0.936
				Sex	df =	1,48	F =	0.031	p =	0.861
				Sex*TOD	df =	1,48	F =	0.425	p =	0.517
	Rise Time (ms)	normal	Two-way ANOVA	TOD	df =	1,48	F =	1.628	p =	0.208
				Sex	df =	1,48	F =	0.052	p =	0.82
				Sex*TOD	df =	1,48	F =	0.622	p =	0.434
	Decay Time (ms)	normal	Two-way ANOVA	TOD	df =	1,48	F =	0.634	p =	0.43
				Sex	df =	1,48	F =	0.394	p =	0.533
				Sex*TOD	df =	1,48	F =	0.082	p =	0.776
	Half-Width (ms)	normal	Two-way ANOVA	TOD	df =	1,48	F =	0.67	p =	0.417
				Sex	df =	1,48	F =	1.592	p =	0.213
				Sex*TOD	df =	1,48	F =	0.647	p =	0.425
	fAHP (mV)	normal	Two-way ANOVA	TOD	df =	1,48	F =	0.518	p =	0.475
				Sex	df =	1,48	F =	0.782	p =	0.381
				Sex*TOD	df =	1,48	F =	0.223	p =	0.639
	mAHP (mV)	normal	Two-way ANOVA	TOD	df =	1,48	F =	1.481	p =	0.23
				Sex	df =	1,48	F =	0.661	p =	0.42
				Sex*TOD	df =	1,48	F =	0.919	p =	0.343
	Peak Rise (ΔmV/Δms)	normal	Two-way ANOVA	TOD	df =	1,48	F =	1.628	p =	0.208
				Sex	df =	1,48	F =	0.052	p =	0.82
				Sex*TOD	df =	1,48	F =	0.622	p =	0.434
	Peak Fall (ΔmV/Δms)	normal	Two-way ANOVA	TOD	df =	1,48	F =	0.634	p =	0.43
				Sex	df =	1,48	F =	0.394	p =	0.533
				Sex*TOD	df =	1,48	F =	0.082	p =	0.776
Anterior Membrane Properties (synaptic antagonists)
	Input Resistance (MΩ)	normal	Two-way ANOVA	TOD	df =	1,17	F =	0.002	p =	0.964
				Sex	df =	1,17	F =	0.771	p =	0.392
				Sex*TOD	df =	1,17	F =	0.129	p =	0.724
	Sag amplitude (mV)	normal	Two-way ANOVA	TOD	df =	1,17	F =	0.008	p =	0.928
				Sex	df =	1,17	F =	0.451	p =	0.511
				Sex*TOD	df =	1,17	F =	2.317	p =	0.146
	AP response slope	normal	Two-way ANOVA	TOD	df =	1,17	F =	0.094	p =	0.763
				Sex	df =	1,17	F =	0.633	p =	0.437
				Sex*TOD	df =	1,17	F =	0.074	p =	0.789
	max APs	normal	Two-way ANOVA	TOD	df =	1,17	F =	0.3	p =	0.59
				Sex	df =	1,17	F =	0.004	p =	0.95
				Sex*TOD	df =	1,17	F =	1.443	p =	0.245
	Imax (pA)	normal	Two-way ANOVA	TOD	df =	1,17	F =	0.532	p =	0.476
				Sex	df =	1,17	F =	0.018	p =	0.895
				Sex*TOD	df =	1,17	F =	0.952	p =	0.343
	Rheobase (pA)	normal	Two-way ANOVA	TOD	df =	1,17	F =	0.245	p =	0.627
				Sex	df =	1,17	F =	1.16	p =	0.297
				Sex*TOD	df =	1,17	F =	0.002	p =	0.966
Table 1-1. Statistical summary continued
Figure or Table	Outcome Measure	Data Structure	Statistical Test	Factors or post hoc comparisons	Test Statistics				Significance		EMM 95% Confidence Intervals
											Group	EMM	Lower	Upper
Anterior Membrane Properties (synaptic antagonists) cont.
	Amplitude (mV)	normal	Two-way ANOVA	TOD	df =	1,17	F =	0.008	p =	0.928
				Sex	df =	1,17	F =	0.184	p =	0.674
				Sex*TOD	df =	1,17	F =	0.674	p =	0.423
	Threshold (mV)	normal	Two-way ANOVA	TOD	df =	1,17	F =	2.585	p =	0.126
				Sex	df =	1,17	F =	0.042	p =	0.84
				Sex*TOD	df =	1,17	F =	0.315	p =	0.582
	Rise Time (ms)	normal	Two-way ANOVA	TOD	df =	1,17	F =	1.115	p =	0.306
				Sex	df =	1,17	F =	0.648	p =	0.432
				Sex*TOD	df =	1,17	F =	0.206	p =	0.656
	Decay Time (ms)	normal	Two-way ANOVA	TOD	df =	1,17	F =	0.001	p =	0.982
				Sex	df =	1,17	F =	4.19	p =	0.056
				Sex*TOD	df =	1,17	F =	0.193	p =	0.666
	Half-Width (ms)	normal	Two-way ANOVA	TOD	df =	1,17	F =	0.227	p =	0.64
				Sex	df =	1,17	F =	0.029	p =	0.867
				Sex*TOD	df =	1,17	F =	0.417	p =	0.527
	fAHP (mV)	normal	Two-way ANOVA	TOD	df =	1,17	F =	4.714	p =	0.044	day	5.774	6.998	4.55
											night	4.031	5.202	2.859
				Sex	df =	1,17	F =	5.305	p =	0.034	female	3.978	5.201	2.754
											male	5.827	6.998	4.655
				Sex*TOD	df =	1,17	F =	0.797	p =	0.385
	mAHP (mV)	normal	Two-way ANOVA	TOD	df =	1,17	F =	6.093	p =	0.024	day	9.294	10.668	7.92
											night	7.069	8.384	5.753
				Sex	df =	1,17	F =	0.481	p =	0.497
				Sex*TOD	df =	1,17	F =	0.675	p =	0.423
	Peak Rise (ΔmV/Δms)	normal	Two-way ANOVA	TOD	df =	1,17	F =	0.102	p =	0.753
				Sex	df =	1,17	F =	0.18	p =	0.677
				Sex*TOD	df =	1,17	F =	0.323	p =	0.577
	Peak Fall (ΔmV/Δms)	normal	Two-way ANOVA	TOD	df =	1,17	F =	0.02	p =	0.89
				Sex	df =	1,17	F =	4.063	p =	0.06
				Sex*TOD	df =	1,17	F =	0.055	p =	0.817
Posterior Membrane Properties (synaptic antagonists)
	Input Resistance (MΩ)	normal	Two-way ANOVA	TOD	df =	1,23	F =	0	p =	0.997
				Sex	df =	1,23	F =	1.667	p =	0.209
				Sex*TOD	df =	1,23	F =	0.159	p =	0.693
	Sag amplitude (mV)	normal	Two-way ANOVA	TOD	df =	1,23	F =	0	p =	0.998
				Sex	df =	1,23	F =	0.024	p =	0.878
				Sex*TOD	df =	1,23	F =	0.91	p =	0.35
	AP response slope	normal	Two-way ANOVA	TOD	df =	1,23	F =	0.348	p =	0.561
				Sex	df =	1,23	F =	2.924	p =	0.101
				Sex*TOD	df =	1,23	F =	0.017	p =	0.896
	max APs	normal	Two-way ANOVA	TOD	df =	1,23	F =	1.039	p =	0.318
				Sex	df =	1,23	F =	2.208	p =	0.15
				Sex*TOD	df =	1,23	F =	0.164	p =	0.689
	Imax (pA)	normal	Two-way ANOVA	TOD	df =	1,23	F =	1.043	p =	0.318
				Sex	df =	1,23	F =	1.424	p =	0.245
				Sex*TOD	df =	1,23	F =	0.492	p =	0.49
	Rheobase (pA)	normal	Two-way ANOVA	TOD	df =	1,23	F =	0.241	p =	0.628
				Sex	df =	1,23	F =	0.232	p =	0.635
				Sex*TOD	df =	1,23	F =	0.388	p =	0.539
	Amplitude (mV)	normal	Two-way ANOVA	TOD	df =	1,23	F =	0.22	p =	0.643
				Sex	df =	1,23	F =	0.07	p =	0.794
				Sex*TOD	df =	1,23	F =	0.078	p =	0.783
	Threshold (mV)	normal	Two-way ANOVA	TOD	df =	1,23	F =	0.066	p =	0.8
				Sex	df =	1,23	F =	3.329	p =	0.081
				Sex*TOD	df =	1,23	F =	0.352	p =	0.559
	Rise Time (ms)	normal	Two-way ANOVA	TOD	df =	1,23	F =	2.537	p =	0.125
				Sex	df =	1,23	F =	0.536	p =	0.471
				Sex*TOD	df =	1,23	F =	0.582	p =	0.453
	Decay Time (ms)	normal	Two-way ANOVA	TOD	df =	1,23	F =	1.187	p =	0.287
				Sex	df =	1,23	F =	2.205	p =	0.151
				Sex*TOD	df =	1,23	F =	0.151	p =	0.701
	Half-Width (ms)	normal	Two-way ANOVA	TOD	df =	1,23	F =	1.622	p =	0.215
				Sex	df =	1,23	F =	2.69	p =	0.115
				Sex*TOD	df =	1,23	F =	0.311	p =	0.583
	fAHP (mV)	normal	Two-way ANOVA	TOD	df =	1,23	F =	0.669	p =	0.422
				Sex	df =	1,23	F =	0.141	p =	0.711
				Sex*TOD	df =	1,23	F =	0.416	p =	0.525
	mAHP (mV)	normal	Two-way ANOVA	TOD	df =	1,23	F =	1.26	p =	0.273
				Sex	df =	1,23	F =	1.848	p =	0.187
				Sex*TOD	df =	1,23	F =	0.144	p =	0.708
	Peak Rise (ΔmV/Δms)	normal	Two-way ANOVA	TOD	df =	1,23	F =	0.646	p =	0.43
				Sex	df =	1,23	F =	0.632	p =	0.435
				Sex*TOD	df =	1,23	F =	0.047	p =	0.831
	Peak Fall (ΔmV/Δms)	normal	Two-way ANOVA	TOD	df =	1,23	F =	0.192	p =	0.665
				Sex	df =	1,23	F =	0.384	p =	0.542
				Sex*TOD	df =	1,23	F =	0.269	p =	0.609
